# Supplementary material for: Combinational antibody detection approach increases the clinical validity of colorectal cancer screening
Source: J Clin Lab Anal. 2023 Nov 14;37(21-22):e24978. doi: 10.1002/jcla.24978 (PMC10749486; doi:10.1002/jcla.24978)
Supplement: Supplementary file 4 — Table S1 [file JCLA-37-e24978-s001.xlsx]

## Sheet: Sheet5
Table S1 : The characteristics of control healthy subjects
	Sex		Age		Smoking habits			Alcohol habits
Healthy Subjects (cases)	Male	Female	Average	Range	Yes	No	N.D.	always	sometimes	No
	54	40	54.8	45.7-63.9	22	67	5	40	29	35
