# Supplementary material for: Combinational antibody detection approach increases the clinical validity of colorectal cancer screening
Source: J Clin Lab Anal. 2023 Nov 14;37(21-22):e24978. doi: 10.1002/jcla.24978 (PMC10749486; doi:10.1002/jcla.24978)
Supplement: Supplementary file 5 — Table S2 [file JCLA-37-e24978-s002.xlsx]

## Sheet: Sheet1
Table S2 :Statistical analysis of AUC values in ROCs among single or combined markers (All stages)
	All stages
Anti-FIRΔexon2 Abs vs Anti-FIRΔexon2 Abs+Anti-p53 Abs	Z = 2.2419	p-value = 0.02496
Anti-FIRΔexon2 Abs vs Anti-FIRΔexon2 Abs+CEA	Z = 2.257	p-value = 0.02401
Anti-FIRΔexon2 Abs vs Anti-FIRΔexon2 Abs+CA19-9	Z = 0.94433	p-value = 0.345
Anti-FIRΔexon2 Abs vs Anti-FIRΔexon2 Abs+CEA+Anti-p53 Abs	Z = 2.7059	p-value = 0.006812
Anti-FIRΔexon2 Abs vs Anti-FIRΔexon2 Abs+CA19-9+Anti-p53 Abs	Z = 1.8021	p-value = 0.07154
Anti-FIRΔexon2 Abs vs Anti-FIRΔexon2 Abs+CA19-9+CEA	Z = 2.3389	p-value = 0.01934
Anti-FIRΔexon2 Abs vs Anti-FIRΔexon2 Abs+CEA+CA19-9+Anti-p53 Abs	Z = 2.2442	p-value = 0.02482
CEA vs Anti-FIRΔexon2 Abs+CEA	Z = 2.1479	p-value = 0.03172
CEA vs Anti-FIRΔexon2 Abs+CA19-9	Z = 0.38636	p-value = 0.6992
CEA vs Anti-FIRΔexon2 Abs+Anti-p53 Abs	Z = 0.64009	p-value = 0.5221
CEA vs Anti-FIRΔexon2 Abs+CA19-9+Anti-p53 Abs	Z = 0.82962	p-value = 0.4068
CEA vs Anti-FIRΔexon2 Abs+CEA+Anti-p53 Abs	Z = 2.4974	p-value = 0.01251
CEA vs Anti-FIRΔexon2 Abs+CA19-9+CEA	Z = 1.6843	p-value = 0.09212
CEA vs Anti-FIRΔexon2 Abs+CEA+CA19-9+Anti-p53 Abs	Z = 2.0327	p-value = 0.04208
Anti-p53Abs vs Anti-FIRΔexon2 Abs+Anti-p53 Abs	Z = 0.52961	p-value = 0.5964
Anti-p53 Abs vs Anti-FIRΔexon2 Abs+CA19-9	Z = 0.20511	p-value = 0.8375
Anti-p53 Abs vs Anti-FIRΔexon2 Abs+CEA	Z = 1.0161	p-value = 0.3096
Anti-p53 Abs vs Anti-FIRΔexon2 Abs+CA19-9+Anti-p53 Abs	Z = 0.69511	p-value = 0.487
Anti-p53 Abs vs Anti-FIRΔexon2 Abs+CA19-9+CEA	Z = 1.2352	p-value = 0.2167
Anti-p53 Abs vs Anti-FIRΔexon2 Abs+CEA+Anti-p53 Abs	Z = 1.4975	p-value = 0.1343
Anti-p53 Abs vs Anti-FIRΔexon2 Abs+CEA+CA19-9+Anti-p53 Abs	Z = 1.5004	p-value = 0.1335
CA19-9 vs Anti-FIRΔexon2 Abs+CA19-9	Z = 3.8004	p-value = 0.0001445
CA19-9 vs Anti-FIRΔexon2 Abs+Anti-p53 Abs	Z = 2.7092	p-value = 0.006745
CA19-9 vs Anti-FIRΔexon2 Abs+CEA	Z = 3.3943	p-value = 0.0006881
CA19-9 vs Anti-FIRΔexon2 Abs+CEA+Anti-p53 Abs	Z = 3.6595	p-value = 0.0002527
CA19-9 vs Anti-FIRΔexon2 Abs+Anti-p53 Abs+CA19-9	Z = 3.8915	p-value = 9.963e-05
CA19-9 vs Anti-FIRΔexon2 Abs+CEA+CA19-9	Z = 4.5004	p-value = 6.783e-06
CA19-9 vs Anti-FIRΔexon2 Abs+CEA+CA19-9+Anti-p53 Abs	Z = 4.2025	p-value = 2.64e-05
