# Supplementary material for: Combinational antibody detection approach increases the clinical validity of colorectal cancer screening
Source: J Clin Lab Anal. 2023 Nov 14;37(21-22):e24978. doi: 10.1002/jcla.24978 (PMC10749486; doi:10.1002/jcla.24978)
Supplement: Supplementary file 6 — Table S3 [file JCLA-37-e24978-s004.xlsx]

## Sheet: Sheet1
Table S3 : Statistical analysis of AUC values in ROCs among single or combined markers (Early or Advance stages)
Combination	Early stages		Advance stages
Anti-FIRΔexon2 Abs vs Anti-FIRΔexon2 Abs+Anti-p53 Abs	Z = 1.9393	p-value = 0.05247	Z = 1.9618	p-value = 0.04979
Anti-FIRΔexon2 Abs vs Anti-FIRΔexon2 Abs+CEA	Z = -0.10334	p-value = 0.9177	Z = 3.7475	p-value = 0.0001786
Anti-FIRΔexon2 Abs vs Anti-FIRΔexon2 Abs+CA19-9	Z = 0.17352	p-value = 0.8622	Z = 1.5118	p-value = 0.1306
Anti-FIRΔexon2 Abs vs Anti-FIRΔexon2 Abs+CEA+Anti-p53 Abs	Z = 0.40992	p-value = 0.6819	Z = 4.0824	p-value = 4.458e-05
Anti-FIRΔexon2 Abs vs Anti-FIRΔexon2 Abs+CA19-9+CEA	Z = 0.19675	p-value = 0.844	Z = 3.0309	p-value = 0.002438
Anti-FIRΔexon2 Abs vs Anti-FIRΔexon2 Abs+CA19-9+Anti-p53 Abs	Z = 0.99485	p-value = 0.3198	Z = 2.2406	p-value = 0.02505
Anti-FIRΔexon2 Abs vs Anti-FIRΔexon2 Abs+CEA+CA19-9+Anti-p53 Abs	Z = 0.55894	p-value = 0.5762	Z = 3.7381	p-value = 0.0001854
Anti-p53Abs vs Anti-FIRΔexon2 Abs+Anti-p53 Abs	Z = -0.73649	p-value = 0.4614	Z = 1.1999	p-value = 0.2302
Anti-p53 Abs vs Anti-FIRΔexon2 Abs+CEA	Z = -1.1966	p-value = 0.2315	Z = 2.6719	p-value = 0.007542
Anti-p53 Abs vs Anti-FIRΔexon2 Abs+CA19-9	Z = -1.072	p-value = 0.2837	Z = 0.96353	p-value = 0.3353
Anti-p53 Abs vs Anti-FIRΔexon2 Abs+CEA+Anti-p53 Abs	Z = -1.0523	p-value = 0.2927	Z = 3.5234	p-value = 0.0004261
Anti-p53 Abs vs Anti-FIRΔexon2 Abs+CA19-9+CEA	Z = -1.03	p-value = 0.303	Z = 2.3294	p-value = 0.01984
Anti-p53 Abs vs Anti-FIRΔexon2 Abs+CA19-9+Anti-p53 Abs	Z = -0.75996	p-value = 0.4473	Z = 1.8678	p-value = 0.06178
Anti-p53 Abs vs Anti-FIRΔexon2 Abs+CEA+CA19-9+Anti-p53 Abs	Z = -0.90904	p-value = 0.3633	Z = 3.3502	p-value = 0.0008074
CEA vs Anti-FIRΔexon2 Abs+Anti-p53 Abs	D = -2.758	p-value = 0.005815	Z = -0.97064	p-value = 0.3317
CEA vs Anti-FIRΔexon2 Abs+CEA	D = -1.8635	p-value = 0.06239	Z = 1.5245	p-value = 0.1274
CEA vs Anti-FIRΔexon2 Abs+CA19-9	D = -2.4164	p-value = 0.01567	Z = -0.97606	p-value = 0.329
CEA vs Anti-FIRΔexon2 Abs+CEA+Anti-p53 Abs	D = -2.05	p-value = 0.04037	Z = 1.9268	p-value = 0.05401
CEA vs Anti-FIRΔexon2 Abs+CA19-9+CEA	D = -2.0114	p-value = 0.04428	Z = 1.0365	p-value = 0.3
CEA vs Anti-FIRΔexon2 Abs+CA19-9+Anti-p53 Abs	D = -2.7746	p-value = 0.005528	Z = -0.36911	p-value = 0.712
CEA vs Anti-FIRΔexon2 Abs+CEA+CA19-9+Anti-p53 Abs	D = -2.2036	p-value = 0.02755	Z = 1.8783	p-value = 0.06034
CA19-9 vs Anti-FIRΔexon2 Abs+Anti-p53 Abs	Z = 2.2105	p-value = 0.02707	Z = 1.6944	p-value = 0.09019
CA19-9 vs Anti-FIRΔexon2 Abs+CEA	Z = 1.643	p-value = 0.1004	Z = 3.6514	p-value = 0.0002608
CA19-9 vs Anti-FIRΔexon2 Abs+CA19-9	Z = 2.5647	p-value = 0.01033	Z = 3.1233	p-value = 0.001789
CA19-9 vs Anti-FIRΔexon2 Abs+CEA+Anti-p53 Abs	Z = 1.8951	p-value = 0.05807	Z = 3.7621	p-value = 0.0001685
CA19-9 vs Anti-FIRΔexon2 Abs+CEA+CA19-9	Z = 2.3232	p-value = 0.02017	Z = 4.0375	p-value = 5.403e-05
CA19-9 vs Anti-FIRΔexon2 Abs+Anti-p53 Abs+CA19-9	Z = 3.0229	p-value = 0.002504	Z = 3.1687	p-value = 0.001531
CA19-9 vs Anti-FIRΔexon2 Abs+CEA+CA19-9+Anti-p53 Abs	Z = 2.547	p-value = 0.01086	Z = 4.1605	p-value = 3.176e-05
